# Supplementary material for: Divergent Effects of EZH1 and EZH2 Protein Expression on the Prognosis of Patients with T-Cell Lymphomas
Source: Biomedicines. 2021 Dec 5;9(12):1842. doi: 10.3390/biomedicines9121842 (PMC8698684; doi:10.3390/biomedicines9121842)
Supplement: Supplementary file 1 [file biomedicines-09-01842-s001.zip]

Archive with 1 entries (1 files):
- biomedicines-1465146-supplementary.pdf
